# Supplementary material for: Clinical relevance of circulating tumor DNA assessed through deep sequencing in patients with metastatic colorectal cancer
Source: Cancer Med. 2018 Dec 21;8(1):408–17. doi: 10.1002/cam4.1913 (PMC6346227; doi:10.1002/cam4.1913)
Supplement: Supplementary file 6 [file CAM4-8-408-s006.xlsx]

## Sheet: Sheet1
Table S1. The range of the mutant allele frequencies (MAF).
	TP53 (n=69)	KRAS (n=39)	APC (n=24)	FBXW7 (n=17)	PIK3CA (n=14)	GNAS (n=9)	BRAF (n=8)	SMAD4 (n=6)	NRAS (n=5)	MAP2K1 (n=4)	EGFR (n=4)	ERBB2 (n=2)	CTNNB1 (n=1)
Minimum MAF, (%)	0.06	0.07	0.07	0.05	0.06	0.05	0.11	0.21	0.22	0.19	0.09	0.06	0.1
Maximum MAF, (%)	74.72	69.93	72.92	13.48	42.73	0.57	42.9	28.13	13.99	1.44	0.11	0.1	0.1
n : The number of patients with mutation(s) in plasma.
