# Supplementary material for: Clinical relevance of circulating tumor DNA assessed through deep sequencing in patients with metastatic colorectal cancer
Source: Cancer Med. 2018 Dec 21;8(1):408–17. doi: 10.1002/cam4.1913 (PMC6346227; doi:10.1002/cam4.1913)
Supplement: Supplementary file 7 [file CAM4-8-408-s007.xlsx]

## Sheet: Sheet1
Table S2. Characterization of cases showing concordant RAS status between tissue and plasma.
No Mutated RAS in both Plasma and Tissue
No		Codon		Allele frequency in plasma (%)		Primary tumor resection		Site of metastasis		Chemotherapy at the time of liquid biopsy		Sum of the tumor diameter* (mm)		Anti-EGFR inhibitor therapy (before or at the time of liquid biopsy)
1		-		-		+		Liver, Lung, Peritonial, Lymph node		CPT-11+C-mab		112		+
2		-		-		-		Liver, Lung, Lymph node		FOLFOX+C-mab		5		+
3		-		-		-		Liver, Lymph node		FOLFOX+C-mab		107		+
4		-		-		+		Lung, Lymph node		CPT-11+BEV		7		-
5		-		-		+		Liver		FOLFOX+C-mab		19		+
6		-		-		+		Liver, Lymph node		FOLFOX+C-mab		23		+
7		-		-		+		Liver, Lung		FOLFIRI+BEV		15		+
8		-		-		+		Liver, Lung		FOLFOX+P-mab		18		+
9		-		-		+		Lung, Bone		TAS102		31		-
10		-		-		-		Liver, Lymph node		FOLFIRI+BEV		50		+
11		-		-		+		Liver		FOLFOX+P-mab		130		+
12		-		-		+		Liver		CPT-11+C-mab		204		+
13		-		-		+		Local reccurence, Bone		FOLFIRI+BEV		42		-
14		-		-		+		None		FOLFOX		0		+
15		-		-		+		Peritonial, Lymph node		FOLFIRI+BEV		26		+
16		-		-		+		None		FOLFOX		0		+
17		-		-		+		Liver, Lymph node		FOLFOX+P-mab		10		+
18		-		-		+		None		FOLFOX		0		+
19		-		-		+		Liver, Peritonial		FOLFIRI+BEV		76		-
20		-		-		+		Liver, Lung, Lymph node, Bone		FOLFOX+C-mab		27		+
21		-		-		+		Liver, Peritonial		TAS102+P-mab		15		+
22		-		-		+		Liver		FOLFIRI+BEV		25		-
23		-		-		-		Liver		FOLFOX+C-mab		50		+
24		-		-		+		Lung, Peritonial, Renal		FOLFIRI+BEV		40		-
25		-		-		+		Liver		FOLFOX+BEV		46		-
26		-		-		+		Liver		FOLFOX+C-mab		0		+
27		-		-		+		Liver, Lung, Lymph node, Bone		FOLFIRI+BEV		32		+
28		-		-		+		Liver, Local reccurence		FOLFOX+C-mab		28		+
29		-		-		+		Liver		FOLFIRI+BEV		91		+
30		-		-		-		Liver, Lymph node		FOLFIRI＋BEV		92		-
31		-		-		+		Liver, Lung		FOLFIRI+RAM		68		+
32		-		-		+		Liver, Peritonial, Bone		TAS102		50		+
33		-		-		+		Liver		FOLFOX+BEV		113		-
34		-		-		-		Liver		FOLFOXIRI+BEV		116		-
35		-		-		-		Liver, Lung, Lymph node		FOLFOX+BEV		12		-
36		-		-		+		Liver		FOLFIRI+BEV		29		-
37		-		-		+		Liver, Lymph node		Regorafenib		45		+
38		-		-		+		Lung		FOLFIRI+BEV		20		-
39		-		-		+		None		Capecitabine		0		-
40		-		-		+		Liver, Lung		Capecitabine+BEV		28		-
41		-		-		-		Liver, Peritonial		CapeOX+BEV		52		-
42		-		-		-		Liver, Muscle, Brain		FOLFIRI+C-mab		87		+
43		-		-		-		Liver		FOLFIRI+BEV		53		-
44		-		-		-		Liver		CapeOX+BEV		74		-
45		-		-		+		Liver, Brain		CPT-11+C-mab		29		+
46		-		-		+		Liver		FOLFIRI+RAM		34		+
47		-		-		-		Liver		FOLFOX+C-mab		91		+
RAS: rat sarcoma viral oncogene homolog
CPT-11: irinotecan hydrochloride hydrate
C-mab: cetuximab
TAS102: trifluridine, tipiracil hydrochloride
P-mab: panitumumab
5-FU: fluorouracil
LV: calcium folinate
BEV: bevacizumab
FOLFOX: a combination of calcium folinate and fluorouracil with oxaliplatin
FOLFIRI: a combination of calcium folinate and fluorouracil with irinotecan hydrochloride hydrate
FOLFOXIRI: a combination of calcium folinate and fluorouracil and irinotecan hydrochloride hydrate with oxaliplatin
RAM: ramucirumab
CapeOX: a combination of capecitabine with oxaliplatin
SOX: a combination of tegafur, gimeracil, oteracil potassium with oxaliplatin
EGFR: epidermal growth factor receptor
* RECIST ver 1.1 criteria
