# Supplementary material for: Clinical relevance of circulating tumor DNA assessed through deep sequencing in patients with metastatic colorectal cancer
Source: Cancer Med. 2018 Dec 21;8(1):408–17. doi: 10.1002/cam4.1913 (PMC6346227; doi:10.1002/cam4.1913)
Supplement: Supplementary file 8 [file CAM4-8-408-s008.xlsx]

## Sheet: Sheet1
Table S2. Continued.
Mutated RAS in both Plasma and Tissue
No		Codon		Allele frequency in plasma (%)		Primary tumor resection		Site of metastasis		Chemotherapy at the time of liquid biopsy		Sum of the tumor diameter* (mm)		Anti-EGFR inhibitor therapy (before or at the time of liquid biopsy)
1		KRAS G12V		12		-		Liver, Lung		CapeOX		112		-
2		KRAS G12D		9		-		Liver, Lung		FOLFOXIRI+BEV		167		-
3		KRAS G12V		10		-		Liver, Peritonial, Ovary, Spleen		FOLFIRI+BEV		108		-
4		KRAS G12D		8		-		Liver		FOLFIRI+BEV		79		-
5		KRAS G12V		41.24		-		Liver, Lymph node		FOLFOX+BEV		150		-
6		KRAS G12D		0.09		+		Lung		FOLFIRI+BEV		4		-
7		KRAS G12A		0.2		-		Lung, Peritonial		CapeOX+BEV		30		-
8		KRAS G12D		10		-		Liver		CapeOX+BEV		55		-
9		KRAS G12S		3		-		Liver, Peritonial, Lymph node		CapeOX+BEV		77		-
10		KRAS G13D		19.07		+		Liver, Lung, Peritonial, Lymph node		Regorafenib		100		-
11		KRAS G13D		18.02		-		Liver, Lymph node		FOLFIRI+BEV		85		-
12		NRAS Q61K		1.63		-		Liver, Lung, Lymph node,		FOLFIRI+BEV		21		-
13		KRAS G12D		46.87		+		Liver, Lung, Peritonial		FOLFIRI+BEV		168		-
14		KRAS G12V		18.77		-		Liver, Lung, Peritonial		FOLFIRI+BEV		77		-
15		KRAS G12V		23.58		-		Liver, Lung, Lymph node		FOLFOX+BEV		46		-
16		NRAS Q61R		13.99		-		Liver, Lung		CapeOX+BEV		72		-
17		KRAS G12V		21.94		+		Lymph node		CapeOX+BEV		84		-
18		KRAS G12D		0.18		+		Liver, Lung		Capecitabine+BEV		94		-
19		KRAS G12D		38.5		-		Liver, Lung, Lymph node		FOLFIRI+BEV		143		-
20		KRAS A146T		0.07		+		Lung		FOLFIRI+BEV		23		-
21		KRAS G12S		41		-		Liver, Lung, Peritonial, Lymph node		FOLFIRI+BEV		209		-
22		KRAS G12D		0.18		+		Lung		TAS102		52		-
23		KRAS G12C		21		+		None		FOLFOX		0		-
24		KRAS Q61H		21.39		-		Liver, Lung, Bone		FOLFIRI+BEV		46		-
25		KRAS G12S		16.22		+		Lymph node		FOLFOX+BEV		28		-
26		KRAS G12D		1		+		Peritonial		FOLFOX+BEV		18		-
27		KRAS G12V		0.91		+		Liver		SOX+BEV		115		-
28		KRAS G13D		64		+		Liver, Lung, Lymph node		CapeOX+BEV		177		-
29		KRAS G12D		12		+		Liver, Lung, Peritonial		CapeOX+BEV		168		-
30		KRAS G12D		3		-		Liver		FOLFOX+BEV		90		-
31		KRAS G12V		13		+		Liver, Lung		CapeOX		57		-
RAS: rat sarcoma viral oncogene homolog
CPT-11: irinotecan hydrochloride hydrate
C-mab: cetuximab
TAS102: trifluridine, tipiracil hydrochloride
P-mab: panitumumab
5-FU: fluorouracil
LV: calcium folinate
BEV: bevacizumab
FOLFOX: a combination of calcium folinate and fluorouracil with oxaliplatin
FOLFIRI: a combination of calcium folinate and fluorouracil with irinotecan hydrochloride hydrate
FOLFOXIRI: a combination of calcium folinate and fluorouracil and irinotecan hydrochloride hydrate with oxaliplatin
RAM: ramucirumab
CapeOX: a combination of capecitabine with oxaliplatin
SOX: a combination of tegafur, gimeracil, oteracil potassium with oxaliplatin
EGFR: epidermal growth factor receptor
* RECIST ver 1.1 criteria
