# Supplementary material for: Clinical relevance of circulating tumor DNA assessed through deep sequencing in patients with metastatic colorectal cancer
Source: Cancer Med. 2018 Dec 21;8(1):408–17. doi: 10.1002/cam4.1913 (PMC6346227; doi:10.1002/cam4.1913)
Supplement: Supplementary file 9 [file CAM4-8-408-s009.xlsx]

## Sheet: Sheet1
Table S3. Comparison of clinicopathological parameters between patients with one mutation and 2 or more mutations detected in plasma.
Clinical characteristics		One mutation, n (%)		2 or more mutations, n (%)		P value
Liver metastasis
negative		8 (40.0)		12 (18.0)		0.066
positve		12 (60.0)		55 (82.0)
Lung metastasis
negative		14 (70.0)		36 (53.7)		0.303
positve		6 (30.0)		31 (46.3)
Peritoneal metastasis
negative		15 (75.0)		52 (77.6)		0.771
positve		5 (25.0)		15 (22.4)
Lymph node metastasis
negative		15 (75.0)		43 (64.2)		0.429
positve		5 (25.0)		24 (35.8)
CEA (ng/ml)
<5		5 (25.0)		15 (22.4)		0.771
≥5		15 (75.0)		52 (77.6)
CA19-9 (U/ml)
<37		16 (80.0)		31 (46.3)		0.01
≥37		4 (20.0)		36 (53.7)
Sum of the tumor diameter (mm), average		41.7		67.86		0.016
