# Supplementary material for: Clinical relevance of circulating tumor DNA assessed through deep sequencing in patients with metastatic colorectal cancer
Source: Cancer Med. 2018 Dec 21;8(1):408–17. doi: 10.1002/cam4.1913 (PMC6346227; doi:10.1002/cam4.1913)
Supplement: Supplementary file 10 [file CAM4-8-408-s010.xlsx]

## Sheet: Sheet1
Table S4. The association of metastatic sites with each mutated gene (P values of Fisher’s exact probability test were shown )
Site of metastasis		TP53		KRAS		APC		FBXW7		PIK3CA		GNAS		BRAF		SMAD4		NRAS		MAP2K1		EGFR		ERBB2		CTNNB1
Liver metastasis		0.147		0.816		0.603		0.132		0.754		0.44		0.109		0.334		1		0.57		1		0.45		1
Lung metastasis		0.83		0.039*		0.814		0.288		0.269		0.029*		0.468		0.039*		0.301		0.301		1		0.162		0.406
Lymph node metastasis		0.818		0.514		1		0.158		0.549		0.468		1		0.378		0.589		0.304		0.589		1		1
Peritoneal metastasis		1		0.077		0.775		0.339		0.297		0.389		1		0.102		0.577		1		1		1		0.208
* P values of KRAS, GNAS and SMAD4 revealed <0.05 in lung metastasis.
