# Supplementary material for: Clinical relevance of circulating tumor DNA assessed through deep sequencing in patients with metastatic colorectal cancer
Source: Cancer Med. 2018 Dec 21;8(1):408–17. doi: 10.1002/cam4.1913 (PMC6346227; doi:10.1002/cam4.1913)
Supplement: Supplementary file 11 [file CAM4-8-408-s011.xlsx]

## Sheet: Sheet1
Table S5. Comparison of clinicopathological parameters between patients with KRAS mutation-positive and KRAS mutation negative in plasma.
Clinical characteristics		KRAS mutation-positive in plasma, n (%)		KRAS mutation-negative in plasma, n (%)	P value
Liver metastasis
negative		11 (25.0)		15 (26.3)	1
positve		33 (75.0)		42 (73.7)
Lung metastasis
negative		20 (45.5)		41 (71.9)	0.008
positve		24 (54.5)		16 (28.1)
Peritoneal metastasis
negative		32 (72.7)		48 (84.2)	0.217
positve		12 (27.3)		9 (15.8)
Lymph node metastasis
negative		28 (63.6)		41 (71.9)	0.396
positve		16 (36.4)		16 (28.1)
CEA (ng/ml)
<5		6 (13.6)		21 (36.9)	0.012
≥5		38 (86.4)		36 (63.1)
CA19-9 (U/ml)
<37		20 (45.5)		38 (66.7)	0.043
≥37		24 (54.5)		19 (33.3)
Sum of the tumor diameter (mm), average		78.43		41.82	0.0007
TP53 mutation
negative		8 (18.2)		23 (40.4)	0.018
positve		36 (81.8)		34 (59.6)
APC mutation
negative		32 (72.7)		45 (78.9)	0.489
positve		12 (27.3)		12 (21.1)
FBXW7 mutation
negative		35 (79.5)		49 (86.0)	0.431
positve		9 (20.5)		8 (14.0)
PIK3CA mutation
negative		36 (81.8)		50 (87.7)	0.416
positve		8 (18.2)		7 (12.3)
GNAS mutation
negative		39 (88.6)		53 (93.0)	0.498
positve		5 (11.4)		4 (7.0)
BRAF mutation
negative		42 (95.5)		51 (89.5)	0.46
positve		2 (4.5)		6 (10.5)
SMAD4 mutation
negative		40 (90.9)		55 (96.5)	0.399
positve		4 (9.1)		2 (3.5)
NRAS mutation
negative		40 (90.9)		57 (100)	0.033
positve		4 (9.1)		0 (0)
MAP2K1 mutation
negative		42 (95.5)		55 (96.5)	1
positve		2 (4.5)		2 (3.5)
EGFR mutation
negative		40 (90.9)		57 (100)	0.033
positve		4 (9.1)		0 (0)
ERBB2 mutation
negative		42 (95.5)		57 (100)	0.187
positve		2 (4.5)		0 (0)
CTNNB1 mutation
negative		43 (97.7)		57 (100)	0.436
positve		1 (2.3)		0 (0)
